# Supplementary material for: Relationship between Patient Preferences, Attitudes to Treatment, Adherence, and Quality of Life in New Users of Teriflunomide
Source: Pharmaceuticals (Basel). 2022 Oct 11;15(10):1248. doi: 10.3390/ph15101248 (PMC9609230; doi:10.3390/ph15101248)
Supplement: Supplementary file 1 [file pharmaceuticals-15-01248-s001.zip]

Archive with 1 entries (1 files):
- pharmaceuticals-1878067-supplementary.pdf
